# Supplementary material for: Investigating the Potential Signaling Pathways That Regulate Activation of the Novel PKC Downstream of Serotonin in Aplysia
Source: PLoS One. 2016 Dec 21;11(12):e0168411. doi: 10.1371/journal.pone.0168411 (PMC5176290; doi:10.1371/journal.pone.0168411)
Supplement: S1 File — All data that make up the figures is stored in this file as pre PLOS One requirements. (XLSX) [file pone.0168411.s006.xlsx]

## Sheet: Figure 1A
				Figure 1A (Sf9 cells)
				Translocation ratio (Average of 60, 90, 120 and 150 sec Post/Pre)								Stats were performed on raw data
				5-HT4 (n=17)	5-HT7 (n=15)	5-HT2 (n=9)						Raw data
				1.30818	1.01814	1.19721						5HT4 (n=17)			5HT7 (n=15)			5HT2 (n=9)
				1.16825	1.31042	1.2036						Pre	Average 60-150 sec post		Pre	Average 60-150 sec post		Pre	Average 60-150 sec post
				1.12685	1.17259	1.06057						0.77175	1.00958		0.537123	0.546864		0.678241	0.811997
				1.01562	1.18609	1.03561						0.577102	0.6742		0.661411	0.866727		0.763008	0.918359
				1.16391	1.29549	1.47006						0.74053	0.834467		0.624095	0.731806		0.802817	0.851446
				1.17238	1.16339	1.52382						0.799078	0.81156		0.815291	0.967011		1.36789	1.4166
				1.14005	1.17736	1.38002						0.721317	0.839549		0.832666	1.07871		0.793052	1.16584
				1.13167	1.23952	1.22793						0.694076	0.813723		0.838029	0.974957		0.710721	1.08301
				1.01005	1.24403	1.13857						0.725818	0.827471		0.694246	0.817377		0.641317	0.885031
				1.17568	1.02997							0.78183	0.884774		0.754471	0.935181		0.678036	0.832578
				1.20282	1.25475							0.527532	0.532831		0.496172	0.617255		0.673138	0.766411
				1.09024	1.1748							0.724793	0.852123		0.757772	0.780483
				1.05313	1.15425							0.629603	0.757301		0.63288	0.794103
				1.05937	1.20014							0.639552	0.697268		0.750264	0.881407
				1.11715	1.1318							0.87631	0.922869		0.8108	0.935869
				1.17311								0.977808	1.03586		0.685378	0.822551
				1.177								0.924845	1.03319		0.716775	0.811244
			average	1.13444	1.18352	1.2486						0.583905	0.684986
			sem	0.0179365	0.0213692	0.0577331						0.546868	0.643664

## Sheet: Figure 1C
						Figure 1C (Sf9 cells)
						Translocation ratio (Average of 60, 90, 120 and 150 sec Post/Pre)
						Vehicle (n=9)	Forskolin (n=12)
						1.04054	0.988338
						1.00213	0.972726
						1.07243	1.04569
						0.901259	0.984296
						1.00223	1.02546
						0.981312	1.04793
						0.987778	1.01238
						1.01355	0.919451
						1.00325	0.955535
							1.06642
							1.01469
							0.918221
					average	1.0005	0.995928
					sem	0.0155189	0.0140062

## Sheet: Figure 1D
						Figure 1D (Sf9 cells)
						Change in intramolecular FRET (Post/Pre)
						Vehicle (n=9)	Forskolin (n=10)
						0.914246	0.90086
						0.921493	0.740745
						1.2174	0.969014
						1.15124	0.837593
						0.967225	0.495766
						1.01988	0.762088
						0.967334	0.960102
						1.10638	0.901455
						0.94093	0.707789
							0.684115
					average	1.0229	0.795953
					sem	0.0365669	0.0465895

## Sheet: Figure 2A
							Figure 2A (sensory neurons)
							Membrane enrichment (Im/Ic) normalized to 10 uM
							0 uM (n=26)	0.1 uM (n=33)	1 uM (n=59)	5 uM (n=23)	10 uM (n=30)
							0.00472171	0.0108599	0.152403	0.377236	0.778131
							-0.0124838	0.0186261	0.152403	0.492437	0.757904
							-0.00809333	0.0116236	0.161616	1.07711	0.0130097
							-0.00458976	0.00222033	-0.0109506	0.422456	2.326
							0.013341	0.0332736	0.0126789	0.41899	1.39382
							0.00887224	-0.0194568	-0.00112976	0.85935	-0.00190789
							-0.0112033	0.0135308	0.0308318	0.517266	0.192408
							-0.0065574	0.0186214	0.127296	0.0460033	1.22286
							-0.0109794	-0.000273059	-0.00404882	0.71818	2.59409
							0.0186145	0.0165157	0.311286	0.639539	0.0128166
							-0.0044324	0.0117588	0.179356	0.787667	1.78649
							0.00912448	-0.000731549	0.21162	0.904491	0.0234306
							0.014763	0.0222334	0.404845	0.721895	2.02508
							-0.0165153	0.000802231	0.0659646	0.160369	0.0462083
							0.00541766	0.00171442	0.414676	1.31534	1.00332
							-0.0214424	0.00747255	1.01935	0.562128	1.58707
							-0.0193657	-0.00444181	0.165735	2.61399	1.23926
							-0.0154849	-0.0056776	-0.0107563	2.5157	0.43782
							0.00266795	0.0123067	0.131421	2.76115	2.33296
							-0.0147856	0.00712946	-0.00669738	-0.0491509	0.54928
							0.0105098	0.0165237	0.00513604	2.23931	1.49141
							0.0112541	0.00804742	-0.0124946	-0.0376068	-0.000695387
							0.0320483	-0.000607706	0.0671324	1.03841	2.36577
							-0.0164742	0.0048202	0.51961		1.78796
							-0.0202639	-0.00351266	0.0737193		0.025901
							0.0513366	0.0367196	0.107885		0.504072
								0.0405219	0.0330655		0.656793
								-0.0303583	0.0128126		0.0288319
								0.0311243	0.303135		0.914665
								-0.0205741	0.0208456		1.90524
								-0.00666121	0.0275977
								-0.0110194	1.23563
								0.0395696	0.141882
									0.308059
									0.38191
									0.312799
									0.345786
									0.341097
									0.389806
									0.354003
									0.382385
									0.313389
									0.93279
									0.840506
									0.967962
									0.78163
									0.538445
									0.670017
									0.775641
									0.917368
									0.775172
									0.747066
									0.676407
									0.668645
									0.634186
									0.689747
									0.727979
									0.788632
									0.657225
						average	5.07073e-18	0.00796065	0.372246	0.91749	1
						sem	0.0034333	0.0029449	0.0431575	0.174369	0.156319

## Sheet: Figure 2B
							Figure 2B (sensory neurons)
							Membrane enrichment (Im/Ic) at 1 uM 5HT normalized to 10 uM 5HT
							Unpaired Sensory neurons		Paired sensory neurons
							cell body (n=26)	processes (n=26)	cell body (n=6)	processes (n=6)
							0.308059	0.402797	0.811647	0.434755
							0.38191	0.279536	0.369305	0.514381
							0.312799	0.224694	0.399728	0.916542
							0.345786	0.293059	0.601403	0.921695
							0.341097	0.29398	0.584757	1.22385
							0.389806	0.284537	0.470443	0.885552
							0.354003	0.280706
							0.382385	0.333154
							0.313389	0.304413
							0.93279	0.835354
							0.840506	0.942314
							0.967962	1.04379
							0.78163	0.839747
							0.538445	0.798648
							0.670017	0.679154
							0.775641	0.688497
							0.917368	0.794518
							0.775172	0.635929
							0.747066	1.04746
							0.676407	0.669775
							0.668645	0.732507
							0.634186	0.840603
							0.689747	0.513017
							0.727979	0.732119
							0.788632	0.616728
							0.657225	0.53403
						Average	0.612256	0.601579	0.539547	0.816129
						SEM	0.0426396	0.0505379	0.0666372	0.119552

## Sheet: Figure 3
						Figure 3 (sensory neurons)
						Membrane enrichment (Im/Ic) normalized to 5HT alone
						5HT (n=4)	5HT + Genistein (n=19)			5HT (n=19)	5HT + Vanadate (n=26)
						Normalized	Normalized			Normalized	Normalized
						1.31621	0.339631			1.02024	1.51265
						0.924279	0.295827			0.906636	1.01878
						0.760788	0.27591			1.11021	1.22107
						0.998721	0.276875			1.1568	1.51446
							0.30041			0.806102	1.60308
							0.241371			0.724868	0.909006
							0.228972			0.781563	1.50365
							0.22457			0.870908	0.956892
							0.215503			0.914408	1.34727
							0.311501			0.779536	1.10787
							0.324344			1.68334	1.32906
							0.339764			1.30254	1.81947
							0.385168			0.912077	1.33942
							0.287188			0.853796	1.35211
							0.251903			1.17696	2.7116
							0.317884			1.31621	0.861021
							0.232067			0.924279	1.78138
							0.207738			0.760788	1.75382
							0.257246			0.998721	1.3987
					average	1	0.279677				1.24174
					sem		0.0112754				1.23323
											1.81906
											0.970634
											0.560366
											1.04876
											0.490578
									average	1	1.32329
									sem		0.0891352

## Sheet: Figure 4
				Figure 4 (sensory neurons)
				Membrane enrichment (Im/Ic) normalized to 5HT alone
				PP1				PP2				Herbamycin A					K252a				Lavendustin A				SU5402
				5HT (n=17)	5HT + PP1 (n=14)			5HT (n=17)	5HT + PP2 (n=13)			5HT (n=23)	5HT + Herbamycin A (n=12)				5HT (n=30)	5HT + K252a (n=39)			5HT (n=19)	5HT + Lavendustin A (n=6)			5HT (n=8)	5HT + SU5402 (n=17)
				Normalized	Normalized			Normalized	Normalized			Normalized	Normalized				Normalized	Normalized			Normalized	Normalized			Normalized	Normalized
				1.10716	0.967669			0.785854	1.02401			1.2966	0.439339				1.00487	0.491348			0.496662	1.7324			1.34923	0.444169
				0.467573	0.865679			0.730324	0.792502			1.45224	0.481785				2.26063	0.515432			0.441357	0.817206			2.48029	0.48386
				1.09494	0.917632			0.721782	1.43155			0.672697	1.20416				0.443978	1.19979			0.540461	1.74256			0.465445	0.124676
				1.30152	0.678967			0.790239	0.853917			1.03093	1.04973				0.771949	0.503246			0.563141	1.42458			0.800773	0.18688
				0.945174	1.53387			0.920085	0.900647			0.484834	0.52662				0.494048	4.82501			0.392416	0.568865			0.611134	0.205608
				1.94709	0.654733			1.11382	1.10136			0.430846	0.419199				0.738268	1.05124			0.719556	0.725572			0.811444	0.313263
				1.17799	0.765339			0.866289	2.50414			0.52759	0.402885				1.49692	0.742432			0.775836				0.417917	0.360393
				1.81113	1.10288			1.14959	1.38075			0.54973	0.286618				1.08724	2.05221			0.864526				1.06377	0.434528
				0.898553	0.684724			1.04487	1.32879			0.383071	1.45932				0.859665	0.912047			0.907707					0.488429
				0.96633	2.25054			1.55095	0.460051			0.702421	0.83393				1.63974	0.372638			0.773824					0.764308
				1.00132	0.498577			0.960197	1.15654			0.75736	0.824455				1.25266	1.36653			1.671					0.807356
				0.81043	0.46385			2.15894	0.758477			0.843938	1.53063				0.410405	0.943806			1.293					0.719694
				0.807051	1.23581			0.958835	1.40198			0.886091					0.897148	2.85049			0.905394					0.945503
				0.668948	0.61084			0.932174				0.755396					1.19509	5.15052			0.84754					0.120016
				0.81193				0.796483				1.63121					0.59062	1.768			1.16834					0.166977
				0.478622				0.537336				1.2622					0.668584	0.439992			2.18466					0.817717
				0.704249				0.982236				0.883833					0.694105	0.424203			1.53413					0.883527
			average	1	0.945079		average	1	1.16113			0.827356					1.99482	2.46769			1.26276			average	1	0.486289
			sem		0.127653		sem		0.138335			1.14051					0.499272	2.50049			1.65769			sem		0.069105
												2.13264					1.16351	1.35475		average	1	1.16853
												1.49759					0.672009	2.26954		sem		0.215427
												1.23269					0.891927	2.27973
												1.61821					1.71943	2.10646
											average	1	0.788222				1.73605	4.08605
											sem		0.125126				0.465359	1.96081
																	2.11132	5.16232
																	0.556929	0.685844
																	0.525117	4.61831
																	0.451193	2.86412
																	0.70715	3.73127
																		2.40294
																		1.68623
																		3.0324
																		3.62266
																		4.19395
																		8.63456
																		6.53158
																		3.76628
																		2.20577
																average	1	2.50699
																sem		0.299556

## Sheet: Figure 6A
					Figure 6A (motor neurons)
					eGFP-PKC Apl II translocation ratio (Post/Pre)
					mRFP (n=11)	FGFR1-mRFP (n=7)
					1.02683	1.12146
					0.957618	0.955113
					0.95311	0.978029
					0.96753	0.970941
					1.08585	0.99651
					0.97889	0.999062
					1.01983	0.971495
					0.995696
					1.01148
					1.02634
					1.04265
				average	1.00598	0.998944
				sem	0.0121531	0.0212199

## Sheet: Figure 6B
						Figure 6B (sensory neurons)
						eGFP-PKC Apl II translocation ratio (Post/Pre)
						mRFP (n=19)	FGFR1-mRFP (n=10)
						1.59095	2.05771
						1.32801	1.46808
						1.64089	1.59691
						1.95275	2.63062
						2.15692	1.52918
						2.43063	2.31487
						1.75449	1.6322
						1.28661	2.6998
						1.69532	1.61187
						1.32445	1.82191
						2.15818
						2.32609
						1.76516
						1.61822
						1.54805
						2.24435
						1.78541
						1.63568
						2.83618
					average	1.84623	1.93631
					sem	0.0927194	0.146593

## Sheet: Figure 7C
						Figure 7C (Sf9 cells)
						Translocation ratio (Average of 60, 90, 120 and 150 sec Post/Pre)							Stats were performed on raw data
							B2 (n=3)	B4 (n=3)	5-HT2 (n=3)				Raw data
							1.04534	0.951308	1.18068				B2 (n=3)			B4 (n=3)			5-HT2 (n=3)
							1.03561	1.01097	1.22793				Pre	Average 60-150 sec post		Pre	Average 60-150 sec post		Pre	Average 60-150 sec post
							0.902865	1.31664	1.31664				0.963964	1.00767		1.06591	1.01401		0.969849	1.14508
						average	0.994607	1.09297	1.24175				1.36789	1.4166		0.993606	1.00451		0.678036	0.832578
						sem	0.0459565	0.11315	0.0398506				1.05597	0.953399		0.765677	1.00812		0.765677	1.00812
